# Supplementary material for: Distinct Phenotypic and Molecular Characteristics of CD34− and CD34+ Hematopoietic Stem/Progenitor Cell Subsets in Cord Blood and Bone Marrow Samples: Implications for Clinical Applications
Source: Diagnostics (Basel). 2025 Feb 12;15(4):447. doi: 10.3390/diagnostics15040447 (PMC11853955; doi:10.3390/diagnostics15040447)
Supplement: Supplementary file 1 [file diagnostics-15-00447-s001.zip]

Archive with 1 entries (1 files):
- Supplementary - 2025.pdf
